# Supplementary material for: Natural allelic variation of FRO2 modulates Arabidopsis root growth under iron deficiency
Source: Nat Commun. 2017 May 24;8:15603. doi: 10.1038/ncomms15603 (PMC5458102; doi:10.1038/ncomms15603)
Supplement: Supplementary Data 1 — Trait values of the accessions under -Fe. [file ncomms15603-s2.xlsx]

## Sheet: Sheet1
Supplementary data 1. Trait values of the accessions under -Fe. Values are in mm. NA, not availabe.
GWAS_ID	Name	Median_root_length_day1	Median_root_length_day2	Median_root_length_day3	Median_root_length_day4	Median_root_length_day5
9388	Grön 14	NA	1.4496	3.3818	4.39786	4.85056
5836	Boo2-3	0.983932	2.01684	2.37337	2.77598	2.77598
8387	St-0	1.56508	2.19858	2.27554	2.57232	2.72411
9407	HolA-2 2	1.68182	2.28989	2.9805	3.28623	3.46689
6097	T1070	0.572251	2.4559	4.28589	4.92572	4.92572
6023	Fly2-1	1.7063	2.5841	4.33423	6.17825	6.94406
6122	T670	0.798576	2.67013	NA	3.86029	3.93439
1061	Brösarp-11-135	2.07158	2.74015	2.91249	3.09316	3.50259
9390	Had-1	2.49686	2.85926	NA	3.40672	3.4622
8222	Lis-2	1.01099	2.87016	3.89306	4.36799	4.69607
8386	Sr:5	1.52625	2.88042	3.68144	3.87194	3.9734
1070	Brösarp-45-153	1.81972	2.93804	3.95418	NA	NA
9413	Kor 4	1.87594	2.94818	3.43288	3.54023	3.91183
8240	Kulturen-1	1.62708	2.96784	3.99319	4.11023	4.68048
9451	Spro 2	2.09275	2.97688	3.41924	4.03808	4.16251
9408	Kal 1	1.92767	3.05551	4.15707	4.43224	4.52205
1256	Tos-93-391	2.05192	3.08547	3.46433	4.68061	4.68061
9351	Död 1	0.899266	3.15335	4.64359	5.20132	5.28053
8369	Rev-1	0.59962	3.20732	5.04908	5.97465	6.9244
9356	Eden 17	2.19313	3.21547	3.487	3.52164	3.63442
9436	Puk-1	2.28431	3.32931	3.94176	4.39517	4.78131
6021	Fjä2-4	2.23271	3.33325	3.75478	3.91609	4.20215
6100	T1110	0.674137	3.39357	5.47573	5.86218	7.00818
6092	T1020	0.948563	3.41611	4.93234	5.34692	5.46227
6022	Fjä2-6	1.75952	3.42775	4.76754	5.28146	5.81558
9381	Fri 1	2.24274	3.45355	4.06345	NA	4.69695
6076	Rev-2	1.51824	3.45857	4.00708	4.69181	4.69181
6025	Gro-3	2.68141	3.49815	4.07302	4.2723	3.87526
6123	T680	1.01901	3.54048	6.14087	6.54867	6.54867
6136	T840	0.734325	3.55913	5.09566	5.66773	5.85748
6124	T690	1.14025	3.71983	4.4008	4.99979	4.99979
6016	Eds-1	1.92917	3.73511	4.27894	4.48696	4.77905
9481	Yst-1	2.07372	3.75429	4.25679	NA	4.72626
6095	T1050	2.33284	3.78395	3.90232	4.60096	5.57129
9392	Had-3	2.24153	3.8789	4.93873	5.05333	5.55619
8427	Ull2-13	1.46577	3.88554	4.40531	4.66702	4.9192
9336	Bön 1	1.43552	3.93664	4.8088	5.53165	5.53165
6142	T900	1.91389	3.95055	4.41772	5.10895	5.34253
1072	Brösarp-51-157	2.16651	4.06601	4.26365	4.64979	4.64979
6098	T1080	1.65219	4.09945	5.33089	5.65351	5.67921
6141	T890	2.41476	4.1019	4.92195	5.49089	5.5825
8306	Hov4-1	1.32893	4.13015	4.4809	4.88851	6.16753
6099	T1090	1.73504	4.16372	4.64435	4.74398	5.60361
7519	ÖMö2-3	0.631359	4.17398	5.646	6.21225	6.40063
8307	Hovdala-6	1.71325	4.17974	4.37024	5.13313	5.57613
6125	T710	1.75923	4.21224	5.13782	5.649	5.66729
6087	Stu-2	1.14268	4.27211	5.82862	6.16001	6.21626
6114	T570	1.64962	4.27787	4.91331	5.10714	5.44248
5860	Dra-3	3.05702	4.28106	4.97381	5.06387	5.55708
6134	T810	1.53427	4.28589	5.51111	5.64113	6.58848
6146	T940	2.16971	4.30661	4.7632	5.09266	5.19574
6091	T1010	1.68243	4.314	6.50701	7.4324	7.68415
9421	Lan 1	1.37959	4.33335	5.30777	6.1366	NA
9404	HolA-1 1	1.5766	4.33517	5.67606	7.76956	8.21195
6189	TDr-2	1.71025	4.34062	5.05697	5.33726	5.33726
6086	Sr:3	2.37725	4.36072	6.33674	6.26159	6.26159
9353	Död 3	1.84451	4.40549	4.97304	6.82496	7.03663
9057	Vinslöv	2.01021	4.41018	5.73186	5.58851	6.34281
6074	Ör-1	2.55221	4.4492	4.97987	5.72597	5.89606
6115	T580	2.84322	4.45052	4.46606	5.07024	5.10744
6243	Tottarp-2	1.92856	4.45083	5.27952	5.56709	6.74781
6150	T980	2.42202	4.4903	6.7607	7.87739	8.12414
9399	Ham-1	2.18468	4.5006	4.53807	5.57824	5.45639
9482	Yst 2	2.52184	4.51315	4.9909	5.17246	5.52626
9409	Kia 1	1.78796	4.52355	5.66505	NA	5.68302
6195	TDr-9	2.57533	4.54897	5.33195	5.66017	5.80063
1391	Stabby-13	1.3439	4.55587	5.96828	6.60478	6.81263
1435	Röd-17-319	1.7299	4.56136	5.78283	6.12106	NA
1002	Ale-Stenar-64-24	2.04377	4.57465	5.48907	5.74682	5.88848
6111	T530	2.47464	4.58398	5.41041	5.42839	5.49159
8258	Bå4-1	2.75662	4.58974	5.07653	5.48181	5.48181
9391	Had-2	2.71216	4.63514	5.57461	5.78778	5.86004
9469	Tur 3	2.19815	4.64347	6.04967	NA	6.76765
6194	TDr-8	1.69484	4.67038	5.45399	5.75909	5.99994
6974	Ull2-5	1.97151	4.70966	5.90783	6.66375	6.78563
6244	TRÄ 01	1.05	4.71104	7.67356	8.29297	8.49118
998	Ale-Stenar-57-16	3.38756	4.71586	5.08884	5.08565	5.69723
6020	Fjä1-5	2.61402	4.72049	5.34054	5.52226	5.92545
9452	Spro 3	2.39272	4.72857	4.99585	5.2831	5.67982
6240	TOM 06	2.31982	4.73202	5.28023	5.45576	5.88361
6140	T880	1.54379	4.73583	6.63808	8.84862	9.29825
9418	Kva 2	2.78399	4.757	5.29494	5.43221	5.75152
8247	San-2	2.67227	4.78361	5.30947	NA	5.71013
8256	Bå1-2	1.72051	4.81399	5.67743	6.02594	6.55611
9332	Bar 1	2.51483	4.82125	5.3687	5.59684	5.68772
1366	Ham-10-239	2.78274	4.8917	6.01974	6.95558	7.86225
6226	THÖ 08	2.17121	4.89653	6.12557	6.78926	6.95345
6138	T860	3.18233	4.90105	5.18147	5.47417	5.68421
6210	TEDEN 03	1.75727	4.9018	7.19173	8.12302	8.12302
5856	Dör-10	3.08815	4.91394	5.80882	6.08581	6.2048
1317	Ängsö-74-430	2.32997	4.92664	5.17972	5.45124	5.98799
9434	Öde 2	2.77184	4.94538	6.00672	6.22351	6.22351
6116	T590	2.52698	4.95927	6.19372	6.36561	6.88145
6197	TDr-11	1.90075	4.97531	5.72279	6.00127	6.27461
6069	Nyl-7	2.98232	4.98496	5.63723	5.88937	6.60615
6106	T460	2.3023	5.006	5.67092	6.06883	6.06883
6242	Tomegap-2	1.83725	5.045	6.09426	7.03449	6.80147
9450	Spro 1	2.37124	5.06386	5.5693	5.82191	5.8528
5870	Dra3-9	3.01407	5.06511	5.58414	6.21199	6.6193
992	Ale-Stenar-44-4	2.73376	5.11152	6.16966	6.25239	6.62838
9385	Frö 3	1.90694	5.16944	6.5114	7.21472	7.2052
6030	Grön-5	3.78147	5.21779	5.4857	5.54468	5.84671
9433	Nyl 13	2.41751	5.22177	8.16483	8.92678	8.92678
5867	Dra2-1	3.52677	5.26049	6.33254	6.33028	6.74992
6127	T730	3.39056	5.33089	5.74482	5.78659	5.78659
6169	TÅD 01	2.14309	5.34905	7.28511	NA	7.46835
6107	T470	2.39058	5.38048	6.40825	6.55912	6.89447
6171	TÅD 03	3.22548	5.38247	6.40675	7.11159	7.46986
6149	T970	3.30558	5.40015	6.15038	6.73754	8.275
5865	Dra1-4	2.57232	5.42857	6.59539	6.89898	6.89898
8259	Bå5-1	2.87956	5.52351	5.98404	6.39072	6.4432
9369	EkS 2	2.26058	5.53817	6.43757	7.19292	7.30058
8241	Liarum	2.38545	5.5651	7.11747	7.32068	7.61764
6104	T1160	2.07158	5.58688	7.83988	8.94825	8.94825
8225	T760	3.31347	5.59515	6.30756	6.31926	6.58973
991	Ale-Stenar-41-1	2.94606	5.65052	6.26222	6.38558	6.47176
6207	TDr-22	2.94787	5.71339	6.404	6.51046	6.78288
6180	TÄL 07	3.38906	5.72535	6.22289	6.5032	6.73604
6144	T920	2.58409	5.80789	7.80313	8.12289	8.37326
6118	T610	2.06025	5.8528	8.40971	9.0412	9.07489
6137	T850	3.47491	5.86563	7.41774	6.16604	6.35565
997	Ale-Stenar-56-14	2.24392	5.88861	9.32864	10.5696	10.9908
1312	Ängsö-57-419	3.21152	6.09164	6.57635	7.50041	8.9018
1166	Aledal-14-73	2.47614	6.15151	7.00375	7.18505	8.55613
9386	Grön 12	3.10162	6.16271	6.90687	7.10476	7.49228
9321	Ådal 1	2.71173	6.26766	7.00111	7.73724	8.00151
6199	TDr-14	4.62123	6.36881	6.98701	7.12792	7.16663
6170	TÅD 02	3.77971	6.36924	6.96111	7.49391	7.49391
6172	TÅD 04	3.07846	6.50621	7.41876	7.85662	8.07917
6231	TNY 04	2.39298	6.51723	8.71995	9.05347	9.40949
6258	TV-10	2.55541	6.82783	8.591	9.27528	9.52383
6201	TDr-16	3.21608	7.02812	8.15571	8.52066	8.68881
6235	TOM 01	3.21033	7.46247	8.81088	NA	9.55622
6237	TOM 03	3.12716	7.54452	9.31852	9.623	9.97043
