# Supplementary material for: Natural allelic variation of FRO2 modulates Arabidopsis root growth under iron deficiency
Source: Nat Commun. 2017 May 24;8:15603. doi: 10.1038/ncomms15603 (PMC5458102; doi:10.1038/ncomms15603)
Supplement: Supplementary Data 2 — List of accessions used in this study. [file ncomms15603-s3.xlsx]

## Sheet: Sheet1
Supplementary data 2. Accessions used in this study: Their Latitude, Longitude and top GWA SNP allele information. Reference (Col-0) allele (G-SNP) is indicated as 0 and non-reference allele (A-SNP) as 1
GWAS_ID	Name	Country	Latitude	Longitude	c1p207099
9388	Grön 14	SWE	62.806	18.1896	1
5836	Boo2-3	SWE	55.86	13.51	0
8387	St-0	SWE	59	18	0
9407	HolA-2 2	SWE	55.7491	13.399	0
6097	T1070	SWE	55.6481	13.2264	0
6023	Fly2-1	SWE	55.7509	13.3712	0
6122	T670	SWE	55.8364	13.3075	0
1061	Brösarp-11-135	SWE	55.7167	14.1333	0
9390	Had-1	SWE	57.3263	15.8979	0
8222	Lis-2	SWE	56.0328	14.775	0
8386	Sr:5	SWE	58.9	11.2	0
1070	Brösarp-45-153	SWE	55.7167	14.1333	0
9413	Kor 4	SWE	57.2746	16.1494	0
8240	Kulturen-1	SWE	55.705	13.196	0
9451	Spro 2	SWE	57.2545	18.2109	0
9408	Kal 1	SWE	56.047	13.9519	0
1256	Tos-93-391	SWE	59.4333	17.0167	0
9351	Död 1	SWE	57.2608	16.3675	0
8369	Rev-1	SWE	55.6942	13.4504	0
9356	Eden 17	SWE	62.8762	18.1746	1
9436	Puk-1	SWE	56.1633	14.6806	0
6021	Fjä2-4	SWE	56.06	14.29	0
6100	T1110	SWE	55.6	13.2	0
6092	T1020	SWE	55.6514	13.2233	0
6022	Fjä2-6	SWE	56.06	14.29	0
9381	Fri 1	SWE	55.8106	14.2091	0
6076	Rev-2	SWE	55.6942	13.4504	0
6025	Gro-3	SWE	62.6437	17.7339	0
6123	T680	SWE	55.8369	13.3033	0
6136	T840	SWE	55.9336	13.5519	0
6124	T690	SWE	55.8378	13.3092	0
6016	Eds-1	SWE	62.9	18.4	1
9481	Yst-1	SWE	55.4242	13.8484	0
6095	T1050	SWE	55.6486	13.2161	0
9392	Had-3	SWE	57.3263	15.8979	0
8427	Ull2-13	SWE	56.0648	13.9707	0
9336	Bön 1	SWE	62.8794	18.4473	0
6142	T900	SWE	55.9428	13.5558	0
1072	Brösarp-51-157	SWE	55.7167	14.1333	0
6098	T1080	SWE	55.6561	13.2178	0
6141	T890	SWE	55.9414	13.5542	0
8306	Hov4-1	SWE	56.1	13.74	0
6099	T1090	SWE	55.6575	13.2386	0
7519	ÖMö2-3	SWE	56.14	15.78	0
8307	Hovdala-6	SWE	56.1	13.74	0
6125	T710	SWE	55.8403	13.3106	0
6087	Stu-2	SWE	56.4666	16.1284	0
6114	T570	SWE	55.8097	13.1342	1
5860	Dra-3	SWE	62.6814	18.0165	1
6134	T810	SWE	55.8383	13.2906	0
6146	T940	SWE	55.9575	13.5686	0
6091	T1010	SWE	55.6525	13.215	0
9421	Lan 1	SWE	55.9745	14.3997	0
9404	HolA-1 1	SWE	55.7491	13.399	0
6189	TDr-2	SWE	55.7686	14.1383	0
6086	Sr:3	SWE	58.9	11.2	0
9353	Död 3	SWE	57.2608	16.3675	0
9057	Vinslöv	SWE	56.1	13.9167	0
6074	Ör-1	SWE	56.4573	16.1408	0
6115	T580	SWE	55.8	13.1367	0
6243	Tottarp-2	SWE	56.2737	13.9004	0
6150	T980	SWE	55.9261	13.5319	0
9399	Ham-1	SWE	55.4234	13.9905	1
9482	Yst 2	SWE	55.4242	13.8484	0
9409	Kia 1	SWE	56.0573	14.302	0
6195	TDr-9	SWE	55.7708	14.1342	0
1391	Stabby-13	SWE	59.8	17.5833	0
1435	Röd-17-319	SWE	62.8	18.2	0
1002	Ale-Stenar-64-24	SWE	55.3833	14.05	0
6111	T530	SWE	55.7989	13.1219	0
8258	Bå4-1	SWE	56.4	12.9	0
9391	Had-2	SWE	57.3263	15.8979	0
9469	Tur 3	SWE	57.6511	14.8043	0
6194	TDr-8	SWE	55.7706	14.1342	0
6974	Ull2-5	SWE	56.0648	13.9707	0
6244	TRÄ 01	SWE	62.9169	18.4728	1
998	Ale-Stenar-57-16	SWE	55.3833	14.05	1
6020	Fjä1-5	SWE	56.06	14.29	0
9452	Spro 3	SWE	57.2545	18.2109	0
6240	TOM 06	SWE	62.9622	18.35	1
6140	T880	SWE	55.9392	13.5539	0
9418	Kva 2	SWE	57.2164	18.154	0
8247	San-2	SWE	56.07	13.74	0
8256	Bå1-2	SWE	56.4	12.9	0
9332	Bar 1	SWE	62.8698	18.381	1
1366	Ham-10-239	SWE	59.7833	17.5833	0
6226	THÖ 08	SWE	62.7994	17.9033	1
6138	T860	SWE	55.9403	13.5511	0
6210	TEDEN 03	SWE	62.8839	18.1836	1
5856	Dör-10	SWE	63.0167	17.4914	1
1317	Ängsö-74-430	SWE	59.5667	16.8667	0
9434	Öde 2	SWE	62.8959	18.3659	1
6116	T590	SWE	55.8	13.1369	1
6197	TDr-11	SWE	55.7714	14.1333	0
6069	Nyl-7	SWE	62.9513	18.2763	1
6106	T460	SWE	55.7931	13.1186	0
6242	Tomegap-2	SWE	55.7	13.2	0
9450	Spro 1	SWE	57.2545	18.2109	0
5870	Dra3-9	SWE	55.76	14.12	1
992	Ale-Stenar-44-4	SWE	55.3833	14.05	0
9385	Frö 3	SWE	57.4104	15.5743	0
6030	Grön-5	SWE	62.806	18.1896	0
9433	Nyl 13	SWE	62.9513	18.2763	1
5867	Dra2-1	SWE	55.76	14.12	1
6127	T730	SWE	55.8428	13.3058	1
6169	TÅD 01	SWE	62.8714	18.3447	1
6107	T470	SWE	55.7942	13.1222	0
6171	TÅD 03	SWE	62.8717	18.3444	1
6149	T970	SWE	55.9281	13.5481	0
5865	Dra1-4	SWE	55.76	14.12	1
8259	Bå5-1	SWE	56.4	12.9	0
9369	EkS 2	SWE	57.6781	14.9986	0
8241	Liarum	SWE	55.9473	13.821	0
6104	T1160	SWE	55.7	13.2	0
8225	T760	SWE	55.86	13.3103	0
991	Ale-Stenar-41-1	SWE	55.3833	14.05	1
6207	TDr-22	SWE	55.7711	14.1217	0
6180	TÄL 07	SWE	62.6322	17.6906	0
6144	T920	SWE	55.9506	13.5361	0
6118	T610	SWE	55.7	13.2	0
6137	T850	SWE	55.9419	13.5603	1
997	Ale-Stenar-56-14	SWE	55.3833	14.05	0
1312	Ängsö-57-419	SWE	59.5667	16.8667	0
1166	Aledal-14-73	SWE	56.7	16.5167	1
9386	Grön 12	SWE	62.806	18.1896	1
9321	Ådal 1	SWE	62.8622	18.336	1
6199	TDr-14	SWE	55.7711	14.1206	1
6170	TÅD 02	SWE	62.8717	18.3442	1
6172	TÅD 04	SWE	62.8717	18.3436	1
6231	TNY 04	SWE	62.96	18.2844	1
6258	TV-10	SWE	55.5796	14.3336	1
6201	TDr-16	SWE	55.7719	14.1211	1
6235	TOM 01	SWE	62.9611	18.3589	1
6237	TOM 03	SWE	62.9619	18.35	1
